# Supplementary material for: Carbon monoxide dehydrogenase-encoding microorganisms in volcanic astrobiological analogues: an enzyme system to investigate the evolution of life
Source: FEMS Microbiol Ecol. 2026 Feb 25;102(4):fiag022. doi: 10.1093/femsec/fiag022 (PMC12996764; doi:10.1093/femsec/fiag022)
Supplement: fiag022_Supplemental_Files [file fiag022_supplemental_files.zip]

Archive with 2 entries (2 files):
- Latorre_SI_final.pdf
- Table S2.xlsx
