# Supplementary material for: Carbon monoxide dehydrogenase-encoding microorganisms in volcanic astrobiological analogues: an enzyme system to investigate the evolution of life
Source: FEMS Microbiol Ecol. 2026 Feb 25;102(4):fiag022. doi: 10.1093/femsec/fiag022 (PMC12996764; doi:10.1093/femsec/fiag022)
Supplement: fiag022_Supplemental_Files [file fiag022_supplemental_files.zip › Table S2.xlsx]

## Sheet: Table S2
Table S2. Summary of metabolic marker genes identified in MAGs from each location
Location	MAG ID	Classification	K03520_CoxL-Form1	K03520_CoxL-Form1	K00192_CdhA	K00193_CdhC	K00194_CdhD	K00195_CdhB	K00196_CooF	K00197_CdhE	K00198_CooS
Llaima	GCA_041156105.1_ASM4115610v1	d__Bacteria;p__Chloroflexota;c__Ktedonobacteria;o__Ktedonobacterales;f__Ktedonobacteraceae;g__Dictyobacter;s__	91.762	93	0	0	0	0	52.874	0	0
Llaima	GCA_041156125.1_ASM4115612v1	d__Bacteria;p__Chloroflexota;c__Ktedonobacteria;o__Ktedonobacterales;f__Ktedonobacteraceae;g__DASVMX01;s__DASVMX01 sp041156125	93.79	90.372	0	0	0	0	50.549	0	0
Atacama	GCA_020199675.1_ASM2019967v1	d__Bacteria;p__Acidobacteriota;c__Vicinamibacteria;o__Vicinamibacterales;f__2-12-FULL-66-21;g__JAIVJE01;s__JAIVJE01 sp020200195	52	100	0	0	0	0	66.418	0	0
Atacama	GCA_020199685.1_ASM2019968v1	d__Bacteria;p__Acidobacteriota;c__Blastocatellia;o__Pyrinomonadales;f__Pyrinomonadaceae;g__JACVRN01;s__	0	62.791	0	0	0	0	52.174	0	0
Atacama	GCA_020199695.1_ASM2019969v1	d__Bacteria;p__Acidobacteriota;c__Blastocatellia;o__Pyrinomonadales;f__Pyrinomonadaceae;g__PSRF01;s__	64.626	95.157	0	0	67.647	0	75	0	0
Atacama	GCA_020199725.1_ASM2019972v1	d__Bacteria;p__Acidobacteriota;c__Blastocatellia;o__Pyrinomonadales;f__Pyrinomonadaceae;g__JAIVJZ01;s__	60	50.323	0	0	0	0	94.366	0	0
Atacama	GCA_020199735.1_ASM2019973v1	d__Bacteria;p__Chloroflexota;c__Limnocylindria;o__QHBO01;f__QHBO01;g__JACDBZ01;s__	62.5	63.043	0	0	0	0	50.769	0	0
Atacama	GCA_020199775.1_ASM2019977v1	d__Bacteria;p__Acidobacteriota;c__Blastocatellia;o__Pyrinomonadales;f__Pyrinomonadaceae;g__JAIVJZ01;s__JAIVJZ01 sp020199775	0	62.5	0	0	0	0	92.593	0	0
Atacama	GCA_020199795.1_ASM2019979v1	d__Bacteria;p__Chloroflexota;c__UBA5177;o__JANWHV01;f__;g__;s__	59.794	100	0	0	0	0	53.191	0	0
Atacama	GCA_020199805.1_ASM2019980v1	d__Bacteria;p__Acidobacteriota;c__Blastocatellia;o__Pyrinomonadales;f__Pyrinomonadaceae;g__PSRF01;s__	60.606	96.467	0	0	0	0	96.25	0	0
Atacama	GCA_020199845.1_ASM2019984v1	d__Bacteria;p__Chloroflexota;c__Anaerolineae;o__JACRMK01;f__JACRMK01;g__JBBPZQ01;s__	61.682	72.115	0	0	0	0	51.064	0	0
Atacama	GCA_020199895.1_ASM2019989v1	d__Bacteria;p__Acidobacteriota;c__Blastocatellia;o__Pyrinomonadales;f__Pyrinomonadaceae;g__PSRF01;s__	0	0	0	0	0	0	89.474	0	0
Atacama	GCA_020199905.1_ASM2019990v1	d__Bacteria;p__Acidobacteriota;c__Thermoanaerobaculia;o__UBA5066;f__Gp7-AA6;g__JALYUA01;s__JALYUA01 sp020199905	53.571	70	0	0	0	0	0	0	50
Atacama	GCA_020199915.1_ASM2019991v1	d__Bacteria;p__Armatimonadota;c__DASRZA01;o__DASRZA01;f__DASRZA01;g__;s__	0	0	0	63.235	0	0	65	0	0
Atacama	GCA_020199955.1_ASM2019995v1	d__Bacteria;p__Acidobacteriota;c__Blastocatellia;o__Pyrinomonadales;f__Pyrinomonadaceae;g__OLB17;s__	0	54.545	0	0	0	0	0	0	0
Atacama	GCA_020199975.1_ASM2019997v1	d__Bacteria;p__Acidobacteriota;c__Blastocatellia;o__Pyrinomonadales;f__Pyrinomonadaceae;g__PSRF01;s__PSRF01 sp020199975	51.163	66.667	0	0	0	0	89.744	0	0
Atacama	GCA_020199995.1_ASM2019999v1	d__Bacteria;p__Acidobacteriota;c__Blastocatellia;o__Pyrinomonadales;f__Pyrinomonadaceae;g__JAIVJM01;s__JAIVJM01 sp020199995	62.857	61.905	0	0	0	0	93.836	0	0
Atacama	GCA_020200005.1_ASM2020000v1	d__Bacteria;p__Chloroflexota;c__Limnocylindria;o__QHBO01;f__QHBO01;g__JACDBZ01;s__	50	63.043	0	0	0	0	52.083	0	0
Atacama	GCA_020200025.1_ASM2020002v1	d__Bacteria;p__Acidobacteriota;c__Vicinamibacteria;o__Vicinamibacterales;f__UBA2999;g__JAIVJN01;s__JAIVJN01 sp020200025	51.22	92.802	0	0	0	0	59.574	0	0
Atacama	GCA_020200055.1_ASM2020005v1	d__Bacteria;p__Acidobacteriota;c__Blastocatellia;o__Pyrinomonadales;f__Pyrinomonadaceae;g__OLB17;s__	60	62.025	0	0	0	0	0	0	0
Atacama	GCA_020200075.1_ASM2020007v1	d__Bacteria;p__Acidobacteriota;c__Blastocatellia;o__Pyrinomonadales;f__Pyrinomonadaceae;g__JAIVGV01;s__	0	62.5	0	0	0	0	54.237	0	0
Atacama	GCA_020200095.1_ASM2020009v1	d__Bacteria;p__Acidobacteriota;c__Blastocatellia;o__Pyrinomonadales;f__Pyrinomonadaceae;g__GCA-002050365;s__GCA-002050365 sp020200095	54.286	56.198	0	0	0	0	0	0	0
Atacama	GCA_020200115.1_ASM2020011v1	d__Bacteria;p__Chloroflexota;c__UBA6077;o__UBA6077;f__CF-72;g__CF-72;s__	83.516	88.235	0	0	0	0	82.911	0	52.941
Atacama	GCA_020200135.1_ASM2020013v1	d__Bacteria;p__Acidobacteriota;c__Blastocatellia;o__Pyrinomonadales;f__Pyrinomonadaceae;g__QHXN01;s__QHXN01 sp020200135	58.14	60	0	0	0	0	87.248	0	0
Atacama	GCA_020200155.1_ASM2020015v1	d__Bacteria;p__Acidobacteriota;c__Blastocatellia;o__Pyrinomonadales;f__Pyrinomonadaceae;g__JAIVJG01;s__JAIVJG01 sp020200155	53.488	100	0	0	0	0	51.852	0	0
Atacama	GCA_020200175.1_ASM2020017v1	d__Bacteria;p__Acidobacteriota;c__Blastocatellia;o__Pyrinomonadales;f__Pyrinomonadaceae;g__GCA-002050365;s__GCA-002050365 sp020200095	52.273	55.072	0	0	0	0	0	0	0
Atacama	GCA_020200195.1_ASM2020019v1	d__Bacteria;p__Acidobacteriota;c__Vicinamibacteria;o__Vicinamibacterales;f__2-12-FULL-66-21;g__JAIVJE01;s__JAIVJE01 sp020200195	50.951	100	0	0	0	0	66.418	0	0
Atacama	GCA_020200215.1_ASM2020021v1	d__Bacteria;p__Acidobacteriota;c__Blastocatellia;o__Pyrinomonadales;f__Pyrinomonadaceae;g__JAIVGV01;s__JAIVGV01 sp020200235	0	62.5	0	0	0	0	88.811	0	0
Atacama	GCA_020200255.1_ASM2020025v1	d__Bacteria;p__Acidobacteriota;c__Thermoanaerobaculia;o__UBA5066;f__Gp7-AA6;g__JALYUA01;s__JALYUA01 sp020199905	51.613	70	0	0	0	0	0	0	50
Atacama	GCA_020200275.1_ASM2020027v1	d__Bacteria;p__Myxococcota;c__Polyangia;o__Palsa-1104;f__Palsa-1104;g__JAQBQH01;s__	62.319	58.824	0	0	0	0	71.429	0	0
Atacama	GCA_020200285.1_ASM2020028v1	d__Bacteria;p__Pseudomonadota;c__Alphaproteobacteria;o__Sphingomonadales;f__Sphingomonadaceae;g__Novosphingobium;s__Novosphingobium sp020200285	0	56.818	0	0	0	0	92.683	0	0
Atacama	GCA_020200315.1_ASM2020031v1	d__Bacteria;p__Pseudomonadota;c__Alphaproteobacteria;o__Sphingomonadales;f__Sphingomonadaceae;g__Sphingomicrobium;s__Sphingomicrobium sp020200315	53.086	50	0	0	0	0	53.061	0	0
Atacama	GCA_020200335.1_ASM2020033v1	d__Bacteria;p__Verrucomicrobiota;c__Verrucomicrobiia;o__Chthoniobacterales;f__UBA10450;g__CADDYX01;s__	0	0	0	0	0	0	54.098	0	0
Atacama	GCA_020200355.1_ASM2020035v1	d__Bacteria;p__Actinomycetota;c__Actinomycetes;o__Mycobacteriales;f__Pseudonocardiaceae;g__Actinophytocola;s__	0	0	0	0	0	0	0	0	52.941
Atacama	GCA_020200375.1_ASM2020037v1	d__Bacteria;p__Chloroflexota;c__Chloroflexia;o__Thermomicrobiales;f__JALYUS01;g__JALYUS01;s__	75	98	0	0	0	0	52	0	0
Atacama	GCA_020200385.1_ASM2020038v1	d__Bacteria;p__Verrucomicrobiota;c__Verrucomicrobiia;o__Chthoniobacterales;f__UBA10450;g__AV80;s__	0	0	0	0	0	0	55	0	51.087
Atacama	GCA_020200435.1_ASM2020043v1	d__Bacteria;p__Actinomycetota;c__;o__;f__;g__;s__	50	54.545	0	0	0	0	0	0	0
Atacama	GCA_020200455.1_ASM2020045v1	d__Bacteria;p__Planctomycetota;c__Planctomycetia;o__Isosphaerales;f__Isosphaeraceae;g__;s__	53.333	52.239	0	0	0	0	70.899	0	0
Atacama	GCA_020200475.1_ASM2020047v1	d__Bacteria;p__Actinomycetota;c__Thermoleophilia;o__Solirubrobacterales;f__Solirubrobacteraceae;g__Palsa-513;s__	99.453	98.108	0	0	0	0	0	0	0
Atacama	GCA_020200485.1_ASM2020048v1	d__Bacteria;p__Actinomycetota;c__Actinomycetes;o__Mycobacteriales;f__Pseudonocardiaceae;g__GCA-003244245;s__	92.115	88.148	0	0	0	0	52.174	0	0
Atacama	GCA_020200495.1_ASM2020049v1	d__Bacteria;p__Actinomycetota;c__CADDZG01;o__CADDZG01;f__WHSQ01;g__;s__	58.333	55	0	0	0	0	0	0	0
Atacama	GCA_020200515.1_ASM2020051v1	d__Bacteria;p__Actinomycetota;c__Thermoleophilia;o__Solirubrobacterales;f__Solirubrobacteraceae;g__;s__	92.714	0	0	0	0	0	0	0	0
Atacama	GCA_020200615.1_ASM2020061v1	d__Bacteria;p__Actinomycetota;c__Acidimicrobiia;o__Acidimicrobiales;f__AC-14;g__JALZEC01;s__	0	52.273	0	0	0	0	60.636	0	0
Atacama	GCA_020200635.1_ASM2020063v1	Unclassified Bacteria	0	60	0	0	0	0	0	0	0
Atacama	GCA_020200655.1_ASM2020065v1	d__Bacteria;p__Actinomycetota;c__CADDZG01;o__CADDZG01;f__WHSQ01;g__;s__	89.67	98.802	0	0	0	0	0	0	0
Atacama	GCA_020200675.1_ASM2020067v1	d__Bacteria;p__Actinomycetota;c__Rubrobacteria;o__Rubrobacterales;f__Rubrobacteraceae;g__Rubrobacter_F;s__Rubrobacter_F sp020200675	0	96.415	0	0	0	0	50.485	0	0
Atacama	GCA_020200695.1_ASM2020069v1	d__Bacteria;p__Actinomycetota;c__Rubrobacteria;o__Rubrobacterales;f__Rubrobacteraceae;g__Rubrobacter_F;s__	61.404	92.327	0	0	0	0	53.03	0	0
Atacama	GCA_020200715.1_ASM2020071v1	d__Bacteria;p__Actinomycetota;c__Actinomycetes;o__Mycobacteriales;f__SCTD01;g__RYN-124;s__	57.971	92.332	0	0	0	0	0	0	0
Atacama	GCA_020200735.1_ASM2020073v1	d__Bacteria;p__Chloroflexota;c__Chloroflexia;o__Thermomicrobiales;f__JALYUS01;g__JALYUS01;s__	58.947	97.19	0	0	0	0	52	0	0
Atacama	GCA_020200775.1_ASM2020077v1	d__Bacteria;p__Actinomycetota;c__Rubrobacteria;o__Rubrobacterales;f__Rubrobacteraceae;g__Rubrobacter_F;s__	71.014	93.464	0	0	0	0	52.459	0	50
Atacama	GCA_020200795.1_ASM2020079v1	d__Bacteria;p__Actinomycetota;c__UBA4738;o__UBA4738;f__JBBDTT01;g__;s__	55.172	72.5	0	0	0	0	0	0	0
Atacama	GCA_020200815.1_ASM2020081v1	d__Bacteria;p__Actinomycetota;c__Acidimicrobiia;o__UBA5794;f__ZC4RG35;g__JACCTH01;s__JACCTH01 sp013812505	0	93.829	0	0	0	0	0	52.542	51.471
Atacama	GCA_020200825.1_ASM2020082v1	d__Bacteria;p__Actinomycetota;c__Actinomycetes;o__Mycobacteriales;f__SCTD01;g__RYN-124;s__	59.722	91.495	0	0	0	0	0	0	0
Atacama	GCA_020200855.1_ASM2020085v1	d__Bacteria;p__Acidobacteriota;c__Thermoanaerobaculia;o__Gp7-AA8;f__Gp7-AA8;g__DATKCD01;s__	0	51.351	57.759	0	0	0	92.982	0	0
Atacama	GCA_020200865.1_ASM2020086v1	Unclassified Bacteria	0	0	0	0	0	53.731	60.377	0	0
Atacama	GCA_020200895.1_ASM2020089v1	d__Bacteria;p__Bacteroidota;c__Bacteroidia;o__Bacteroidales;f__Marinilabiliaceae;g__Geofilum;s__	0	0	0	0	0	0	55	0	0
Atacama	GCA_020200915.1_ASM2020091v1	d__Bacteria;p__Bacteroidota;c__Bacteroidia;o__Bacteroidales;f__Prolixibacteraceae;g__Draconibacterium;s__	0	60.811	0	73.077	0	0	54.348	0	0
Atacama	GCA_020200935.1_ASM2020093v1	d__Bacteria;p__Pseudomonadota;c__Alphaproteobacteria;o__Sphingomonadales;f__Sphingomonadaceae;g__Parasphingopyxis;s__Parasphingopyxis sp020200935	69.444	58.14	0	0	0	0	100	51.786	0
Atacama	GCA_020200975.1_ASM2020097v1	d__Bacteria;p__Desulfobacterota_I;c__Desulfovibrionia;o__Desulfovibrionales;f__Desulfonatronovibrionaceae;g__Desulfonatronovibrio;s__	0	0	60.484	0	0	0	94.118	0	82.907
Atacama	GCA_020200995.1_ASM2020099v1	d__Bacteria;p__Bacteroidota;c__Bacteroidia;o__Flavobacteriales;f__Cryomorphaceae;g__T3Sed10-241;s__T3Sed10-241 sp020200995	51.316	54.237	0	0	0	0	0	0	0
Atacama	GCA_020201015.1_ASM2020101v1	d__Bacteria;p__Spirochaetota;c__Spirochaetia;o__DSM-27196;f__SLAA01;g__SLAA01;s__SLAA01 sp020201015	0	56.818	0	0	0	0	64.865	0	0
Atacama	GCA_020201035.1_ASM2020103v1	d__Bacteria;p__Bacteroidota;c__Bacteroidia;o__Bacteroidales;f__VadinHA17;g__JAIVHO01;s__JAIVHO01 sp020201035	55.405	51.546	55.649	0	0	53.488	100	0	0
Atacama	GCA_020201045.1_ASM2020104v1	d__Bacteria;p__Bacteroidota;c__Bacteroidia;o__Flavobacteriales;f__Cryomorphaceae;g__Cryomorpha;s__Cryomorpha sp020201045	51.163	59.091	0	0	0	0	0	0	0
Atacama	GCA_020201075.1_ASM2020107v1	d__Bacteria;p__Pseudomonadota;c__Gammaproteobacteria;o__Pseudomonadales;f__Halomonadaceae;g__Halomonas;s__Halomonas sp020201075	0	60	0	0	0	0	68.421	0	0
Atacama	GCA_020201095.1_ASM2020109v1	d__Bacteria;p__Pseudomonadota;c__Gammaproteobacteria;o__Pseudomonadales;f__Halomonadaceae;g__Vreelandella;s__Vreelandella sp020201095	0	57.778	0	0	0	0	61.123	0	0
Atacama	GCA_020201115.1_ASM2020111v1	d__Bacteria;p__Pseudomonadota;c__Gammaproteobacteria;o__Ectothiorhodospirales;f__Ectothiorhodospiraceae;g__Thioalkalivibrio;s__	0	81.481	0	0	0	0	80	54.054	66.667
Atacama	GCA_020201135.1_ASM2020113v1	d__Bacteria;p__Actinomycetota;c__Actinomycetes;o__Actinomycetales;f__Dermatophilaceae;g__F2B08;s__	50	85.714	0	0	0	50.356	60.829	0	0
Atacama	GCA_020201155.1_ASM2020115v1	d__Bacteria;p__Pseudomonadota;c__Alphaproteobacteria;o__Rhodobacterales;f__Rhodobacteraceae;g__JAIVHI01;s__JAIVHI01 sp020201155	57.143	100	0	0	0	0	56.863	0	0
Atacama	GCA_020201175.1_ASM2020117v1	d__Bacteria;p__Pseudomonadota;c__Gammaproteobacteria;o__Enterobacterales;f__Alteromonadaceae;g__Idiomarina;s__	0	62.222	0	0	0	0	60.349	0	0
Poas Volcano	GCA_037439325.1_GCA_037439325.1_ASM3743932v1	d__Bacteria;p__Pseudomonadota;c__Gammaproteobacteria;o__Diplorickettsiales;f__Diplorickettsiaceae;g__Aquirickettsiella;s__Aquirickettsiella sp037439325	0	0	0	0	0	0	0	0	54.412
Poas Volcano	GCA_037439345.1_GCA_037439345.1_ASM3743934v1	d__Bacteria;p__Chloroflexota;c__Anaerolineae;o__JAAYZQ01;f__JAAYZQ01;g__DAOTXL01;s__DAOTXL01 sp034435455	0	61.598	61.345	88.889	89.023	56.347	64.706	0	99.088
Poas Volcano	GCA_037439425.1_GCA_037439425.1_ASM3743942v1	d__Bacteria;p__Acidobacteriota;c__Blastocatellia;o__RBC074;f__RBC074;g__JBBIWA01;s__JBBIWA01 sp037439425	53.333	100	0	0	0	0	68.627	0	66.667
Poas Volcano	GCA_037439445.1_GCA_037439445.1_ASM3743944v1	d__Bacteria;p__Desulfobacterota;c__Desulfobacteria;o__Desulfobacterales;f__Desulfatirhabdiaceae;g__JBBIWB01;s__JBBIWB01 sp037439445	0	56.818	58.268	52.778	100	63.579	100	0	59.649
Poas Volcano	GCA_037439465.1_GCA_037439465.1_ASM3743946v1	d__Bacteria;p__Pseudomonadota;c__Gammaproteobacteria;o__Burkholderiales;f__Thiobacillaceae;g__Parasulfuritortus;s__Parasulfuritortus sp037439465	0	73.333	0	0	0	0	60.521	0	0
Poas Volcano	GCA_037439485.1_GCA_037439485.1_ASM3743948v1	d__Bacteria;p__Planctomycetota;c__DG-23;o__DATKVD01;f__DATKVD01;g__JBBIVY01;s__JBBIVY01 sp037439485	51.136	57.778	56.641	0	0	54.167	100	0	0
Poas Volcano	GCA_037439505.1_GCA_037439505.1_ASM3743950v1	d__Bacteria;p__Chloroflexota;c__Anaerolineae;o__Anaerolineales;f__Villigracilaceae;g__630D-37;s__630D-37 sp037447295	53.571	76.147	59.459	86.881	86.758	0	52.713	0	97.47
Poas Volcano	GCA_037439525.1_GCA_037439525.1_ASM3743952v1	d__Bacteria;p__Chloroflexota;c__Anaerolineae;o__Anaerolineales;f__UBA4823;g__JBBIVW01;s__JBBIVW01 sp037439525	50.602	70.732	0	83.375	100	0	100	0	100
Poas Volcano	GCA_037439545.1_GCA_037439545.1_ASM3743954v1	d__Bacteria;p__JAMCPX01;c__JAMCPX01;o__JAMCPX01;f__JAMCPX01;g__JAMCVD01;s__JAMCVD01 sp037439545	53.947	53.719	61.638	0	0	0	100	0	0
Poas Volcano	GCA_037439565.1_GCA_037439565.1_ASM3743956v1	d__Bacteria;p__Acidobacteriota;c__Terriglobia;o__Bryobacterales;f__Bryobacteraceae;g__Palsa-187;s__Palsa-187 sp037439565	60.87	55.224	0	0	0	0	53.448	0	0
Poas Volcano	GCA_037439585.1_GCA_037439585.1_ASM3743958v1	d__Bacteria;p__Pseudomonadota;c__Gammaproteobacteria;o__Burkholderiales;f__Burkholderiaceae;g__Pelomonas;s__Pelomonas sp037439585	0	50.327	0	0	0	0	50.98	0	0
Poas Volcano	GCA_037439605.1_GCA_037439605.1_ASM3743960v1	d__Bacteria;p__Bacteroidota;c__Bacteroidia;o__Bacteroidales;f__Prolixibacteraceae;g__Draconibacterium;s__Draconibacterium sp037439605	53.333	62.162	0	71.264	0	56.941	62.5	0	0
Poas Volcano	GCA_037439625.1_GCA_037439625.1_ASM3743962v1	d__Bacteria;p__Desulfobacterota_C;c__Deferrisomatia;o__Deferrisomatales;f__JACRMM01;g__JBBIIA01;s__JBBIIA01 sp037446775	0	57.554	0	87.629	62.14	67.422	77.835	0	100
Poas Volcano	GCA_037439645.1_GCA_037439645.1_ASM3743964v1	d__Bacteria;p__Desulfobacterota_E;c__Deferrimicrobia;o__Deferrimicrobiales;f__Deferrimicrobiaceae;g__Deferrimicrobium;s__Deferrimicrobium sp037439645	0	53.571	60.331	93.059	0	0	75.817	0	58.019
Poas Volcano	GCA_037439665.1_GCA_037439665.1_ASM3743966v1	d__Bacteria;p__Chloroflexota;c__Anaerolineae;o__Anaerolineales;f__Villigracilaceae;g__DAOUAN01;s__DAOUAN01 sp034433385	57.143	71.545	0	87.624	87.218	0	57.143	0	99.625
Poas Volcano	GCA_037439705.1_GCA_037439705.1_ASM3743970v1	d__Bacteria;p__JBBIVP01;c__JBBIVP01;o__JBBIVP01;f__JBBIVP01;g__JBBIVP01;s__JBBIVP01 sp037439705	0	52.542	61.798	0	0	56.078	69.355	0	0
Poas Volcano	GCA_037439725.1_GCA_037439725.1_ASM3743972v1	d__Bacteria;p__Nitrospirota;c__Thermodesulfovibrionia;o__Thermodesulfovibrionales;f__DYHD01;g__DYHD01;s__DYHD01 sp037440605	52.326	0	0	0	70.492	53.425	61.074	0	99.683
Poas Volcano	GCA_037439745.1_GCA_037439745.1_ASM3743974v1	d__Bacteria;p__Pseudomonadota;c__Gammaproteobacteria;o__Burkholderiales;f__Burkholderiaceae;g__GJ-E10;s__	60	88.889	0	0	0	0	52.857	0	0
Poas Volcano	GCA_037439765.1_GCA_037439765.1_ASM3743976v1	d__Bacteria;p__Bipolaricaulota;c__Bipolaricaulia;o__Bipolaricaulales;f__Bipolaricaulaceae;g__DTER01;s__DTER01 sp037439765	0	57.143	59.804	70.886	100	57.117	66.667	0	100
Poas Volcano	GCA_037439785.1_GCA_037439785.1_ASM3743978v1	d__Bacteria;p__Verrucomicrobiota;c__Verrucomicrobiia;o__Limisphaerales;f__J093;g__DSVZ01;s__DSVZ01 sp037439785	0	0	55.294	0	0	54.545	64.53	0	0
Poas Volcano	GCA_037439805.1_GCA_037439805.1_ASM3743980v1	d__Bacteria;p__Acidobacteriota;c__Terriglobia;o__Terriglobales;f__Acidobacteriaceae;g__Occallatibacter;s__Occallatibacter sp037439805	0	51.007	0	0	0	56.522	61.48	0	0
Poas Volcano	GCA_037439865.1_GCA_037439865.1_ASM3743986v1	d__Bacteria;p__Pseudomonadota;c__Gammaproteobacteria;o__Steroidobacterales;f__Steroidobacteraceae;g__RPQJ01;s__RPQJ01 sp037439865	0	63.636	52.174	0	0	0	55.556	0	74.286
Poas Volcano	GCA_037439885.1_GCA_037439885.1_ASM3743988v1	d__Bacteria;p__Acidobacteriota;c__Terriglobia;o__Bryobacterales;f__Bryobacteraceae;g__JANWVO01;s__JANWVO01 sp037446555	0	63.636	0	0	0	52.847	78.102	0	0
Poas Volcano	GCA_037439905.1_GCA_037439905.1_ASM3743990v1	d__Bacteria;p__Chloroflexota;c__Dehalococcoidia;o__Tepidiformales;f__Tepidiformaceae;g__Tepidiforma;s__Tepidiforma sp037439905	51.852	65.854	0	0	0	50	58.333	0	0
Poas Volcano	GCA_037439945.1_GCA_037439945.1_ASM3743994v1	d__Bacteria;p__Bacteroidota;c__Bacteroidia;o__Bacteroidales;f__Marinilabiliaceae;g__CALEUX01;s__CALEUX01 sp037439945	0	60.465	51.02	0	0	53.414	60.976	0	0
Poas Volcano	GCA_037440005.1_GCA_037440005.1_ASM3744000v1	d__Bacteria;p__Sysuimicrobiota;c__Sysuimicrobiia;o__Sysuimicrobiales;f__Kaftiobacteriaceae;g__JAVHLZ01;s__JAVHLZ01 sp037440005	92.367	100	0	0	0	0	0	0	50
Poas Volcano	GCA_037440025.1_GCA_037440025.1_ASM3744002v1	d__Bacteria;p__Bipolaricaulota;c__Bipolaricaulia;o__RBG-16-55-9;f__DRXL01;g__JANXCC01;s__JANXCC01 sp037440025	0	61.261	0	75.113	100	54.871	100	0	78.788
Poas Volcano	GCA_037440045.1_GCA_037440045.1_ASM3744004v1	d__Bacteria;p__Bacteroidota;c__Bacteroidia;o__B-17B0;f__B-17BO;g__UBA4416;s__UBA4416 sp037440045	0	56.579	0	0	0	0	0	0	0
Poas Volcano	GCA_037440065.1_GCA_037440065.1_ASM3744006v1	d__Bacteria;p__Bacteroidota_A;c__Ignavibacteria;o__Ignavibacteriales;f__Ignavibacteriaceae;g__UBA1563;s__UBA1563 sp037440065	0	53.153	57.322	0	0	50.101	54.357	0	0
Poas Volcano	GCA_037440085.1_GCA_037440085.1_ASM3744008v1	d__Bacteria;p__Pseudomonadota;c__Gammaproteobacteria;o__Steroidobacterales;f__Steroidobacteraceae;g__Bog-1198;s__Bog-1198 sp037440085	0	100	0	0	52.881	0	57.895	0	0
Poas Volcano	GCA_037440125.1_GCA_037440125.1_ASM3744012v1	d__Bacteria;p__Acidobacteriota;c__UBA4820;o__UBA4820;f__DSQY01;g__JAKAJA01;s__JAKAJA01 sp037440125	61.111	54.054	0	0	0	0	61.702	0	0
Poas Volcano	GCA_037440145.1_GCA_037440145.1_ASM3744014v1	d__Bacteria;p__Desulfobacterota_B;c__Binatia;o__HRBIN30;f__BPIQ01;g__JBBIUR01;s__JBBIUR01 sp037440145	58.333	64.865	0	0	0	0	100	0	0
Poas Volcano	GCA_037440185.1_GCA_037440185.1_ASM3744018v1	d__Bacteria;p__Deinococcota;c__Deinococci;o__Deinococcales;f__Thermaceae;g__Meiothermus;s__Meiothermus sp037440185	53.125	100	0	0	0	0	53.125	0	0
Poas Volcano	GCA_037440205.1_GCA_037440205.1_ASM3744020v1	d__Bacteria;p__Chloroflexota;c__Anaerolineae;o__Anaerolineales;f__Villigracilaceae;g__Villigracilis;s__Villigracilis sp037440205	61.905	84.553	0	95.29	91.026	0	84.706	0	94.048
Poas Volcano	GCA_037440225.1_GCA_037440225.1_ASM3744022v1	d__Bacteria;p__Gemmatimonadota;c__Gemmatimonadetes;o__Gemmatimonadales;f__GWC2-71-9;g__JACPAP01;s__JACPAP01 sp037440225	0	54.545	0	0	0	0	54.023	0	0
Poas Volcano	GCA_037440265.1_GCA_037440265.1_ASM3744026v1	d__Bacteria;p__Nitrospirota;c__Thermodesulfovibrionia;o__Thermodesulfovibrionales;f__UBA6898;g__JBBIUL01;s__JBBIUL01 sp037440265	52.326	50	63.953	78.149	85	54.108	64.815	0	92.76
Poas Volcano	GCA_037440305.1_GCA_037440305.1_ASM3744030v1	d__Bacteria;p__Pseudomonadota;c__Gammaproteobacteria;o__Acidithiobacillales;f__Acidithiobacillaceae;g__Acidithiobacillus;s__Acidithiobacillus sp037440305	0	75.556	0	0	0	0	62.162	0	0
Poas Volcano	GCA_037440325.1_GCA_037440325.1_ASM3744032v1	d__Bacteria;p__Patescibacteriota;c__Minisyncoccia;o__UBA9973;f__UBA9973;g__UBA9973;s__UBA9973 sp037440325	51.948	0	0	0	0	0	56.522	0	0
Poas Volcano	GCA_037440345.1_GCA_037440345.1_ASM3744034v1	d__Bacteria;p__Bacteroidota;c__Bacteroidia;o__Bacteroidales;f__Prolixibacteraceae;g__CAINVV01;s__CAINVV01 sp037440345	0	59.302	58.955	0	0	53.244	63.274	0	70.588
Poas Volcano	GCA_037440365.1_GCA_037440365.1_ASM3744036v1	d__Bacteria;p__Chloroflexota;c__Anaerolineae;o__UBA4142;f__UBA4142;g__JBBIUF01;s__JBBIUF01 sp037440365	54.878	59.091	0	81.84	75.188	57.51	100	0	100
Poas Volcano	GCA_037440385.1_GCA_037440385.1_ASM3744038v1	d__Bacteria;p__Pseudomonadota;c__Gammaproteobacteria;o__Burkholderiales;f__Rhodocyclaceae;g__CG2-30-68-42;s__CG2-30-68-42 sp037440385	53.488	88.889	0	0	0	50	92.994	0	0
Poas Volcano	GCA_037440405.1_GCA_037440405.1_ASM3744040v1	d__Bacteria;p__Planctomycetota;c__Planctomycetia;o__Pirellulales;f__Pirellulaceae;g__JANMGV01;s__JANMGV01 sp037440405	50.538	56.818	0	0	0	0	0	0	0
Poas Volcano	GCA_037440445.1_GCA_037440445.1_ASM3744044v1	d__Bacteria;p__Bacteroidota_A;c__Kapaibacteriia;o__Kapaibacteriales;f__UBA2268;g__Naka2016;s__Naka2016 sp037440445	0	0	64.516	0	0	0	58.696	0	0
Poas Volcano	GCA_037440465.1_GCA_037440465.1_ASM3744046v1	d__Bacteria;p__Lithacetigenota;c__HKB111;o__HKB111;f__HKB111;g__JBBIUB01;s__JBBIUB01 sp037440465	0	0	100	100	99.65	100	100	99.78	100
Poas Volcano	GCA_037440485.1_GCA_037440485.1_ASM3744048v1	d__Bacteria;p__Bacteroidota_A;c__Kapaibacteriia;o__Kapaibacteriales;f__NICIL-2;g__NICIL-2;s__NICIL-2 sp037440485	57.143	59.211	0	0	0	0	0	0	0
Poas Volcano	GCA_037440505.1_GCA_037440505.1_ASM3744050v1	d__Bacteria;p__Acidobacteriota;c__Aminicenantia;o__JBFLYD01;f__JBBIMS01;g__JBBIMS01;s__JBBIMS01 sp037444285	0	57.025	60.63	0	0	69.355	93.75	0	0
Poas Volcano	GCA_037440525.1_GCA_037440525.1_ASM3744052v1	d__Bacteria;p__Desulfobacterota;c__BSN033;o__BSN033;f__UBA1163;g__JBBITW01;s__JBBITW01 sp037440525	54.717	56.463	100	100	100	100	100	100	51.724
Poas Volcano	GCA_037440565.1_GCA_037440565.1_ASM3744056v1	d__Bacteria;p__Desulfobacterota_B;c__Binatia;o__HRBIN30;f__CADEER01;g__JBBITY01;s__JBBITY01 sp037440565	54.167	63.636	0	0	0	0	100	0	0
Poas Volcano	GCA_037440585.1_GCA_037440585.1_ASM3744058v1	d__Bacteria;p__Chloroflexota;c__Anaerolineae;o__Epilineales;f__JBBITV01;g__JBBITV01;s__JBBITV01 sp037440585	59	100	0	83.908	99.684	55.66	100	100	100
Poas Volcano	GCA_037440605.1_GCA_037440605.1_ASM3744060v1	d__Bacteria;p__Nitrospirota;c__Thermodesulfovibrionia;o__Thermodesulfovibrionales;f__DYHD01;g__DYHD01;s__DYHD01 sp037440605	52.326	0	0	79.817	56.211	58.31	63.91	93.049	100
Poas Volcano	GCA_037440625.1_GCA_037440625.1_ASM3744062v1	d__Bacteria;p__Chloroflexota;c__Anaerolineae;o__UBA4142;f__UBA4142;g__DAOTXS01;s__DAOTXS01 sp037440625	50	59.524	0	87.824	80.451	55.579	96.403	92.135	96.252
Poas Volcano	GCA_037440645.1_GCA_037440645.1_ASM3744064v1	d__Bacteria;p__Desulfobacterota;c__BSN033;o__BSN033;f__UBA1163;g__RBG-16-49-23;s__	68.367	54.667	84.797	99	95.96	98.936	95.062	94.457	91.097
Poas Volcano	GCA_037440665.1_GCA_037440665.1_ASM3744066v1	d__Bacteria;p__Chloroflexota;c__Dehalococcoidia;o__DSTF01;f__JACRBR01;g__DATLZC01;s__DATLZC01 sp037440665	60.976	73.62	0	0	0	52.174	58.824	0	0
Poas Volcano	GCA_037440685.1_GCA_037440685.1_ASM3744068v1	d__Bacteria;p__Bacillota;c__DYIH01;o__DYIH01;f__JBBITQ01;g__JBBITQ01;s__JBBITQ01 sp037440685	0	54.237	0	0	0	0	79.562	0	0
Poas Volcano	GCA_037440705.1_GCA_037440705.1_ASM3744070v1	d__Bacteria;p__Actinomycetota;c__Coriobacteriia;o__Anaerosomatales;f__D1FN1-002;g__JBBIJK01;s__JBBIJK01 sp037445995	0	51.923	53.704	0	0	0	58.537	0	53.846
Poas Volcano	GCA_037440745.1_GCA_037440745.1_ASM3744074v1	d__Bacteria;p__Chloroflexota;c__Anaerolineae;o__B4-G1;f__SLSP01;g__DSWT01;s__	50	53.103	0	74.038	52.145	56.831	95.122	0	0
Poas Volcano	GCA_037440785.1_GCA_037440785.1_ASM3744078v1	d__Bacteria;p__Bipolaricaulota;c__Bipolaricaulia;o__RBG-16-55-9;f__DRXL01;g__JANXCC01;s__JANXCC01 sp037441155	52.632	61.261	0	77.273	91.667	0	95.322	91.236	93.517
Poas Volcano	GCA_037440845.1_GCA_037440845.1_ASM3744084v1	d__Bacteria;p__Acidobacteriota;c__Terriglobia;o__Acidiferrales;f__UBA7541;g__DSGC01;s__DSGC01 sp037442425	54.592	93.032	0	0	0	53.267	70	0	0
Poas Volcano	GCA_037440865.1_GCA_037440865.1_ASM3744086v1	d__Bacteria;p__Zhuqueibacterota;c__Zhuqueibacteria;o__Zhuqueibacterales;f__Zhuqueibacteraceae;g__Zhuqueibacter;s__	0	56.818	0	0	0	58.549	82.979	0	0
Poas Volcano	GCA_037440905.1_GCA_037440905.1_ASM3744090v1	d__Bacteria;p__Chloroflexota;c__Anaerolineae;o__Anaerolineales;f__Villigracilaceae;g__Defluviilinea;s__Defluviilinea sp037440905	55.556	81.301	0	96.825	90.735	0	83.088	100	61.789
Poas Volcano	GCA_037440925.1_GCA_037440925.1_ASM3744092v1	d__Bacteria;p__Chloroflexota;c__Anaerolineae;o__Anaerolineales;f__Villigracilaceae;g__JAABUE01;s__JAABUE01 sp037440925	52.439	72.072	0	92.194	86.364	0	96.209	90.498	96.232
Poas Volcano	GCA_037440985.1_GCA_037440985.1_ASM3744098v1	d__Bacteria;p__Cyanobacteriota;c__Cyanobacteriia;o__Cyanobacteriales;f__Microcoleaceae;g__JBEDKD01;s__JBEDKD01 sp037440985	51.786	0	0	0	0	53.699	56.621	0	0
Poas Volcano	GCA_037441015.1_GCA_037441015.1_ASM3744101v1	d__Bacteria;p__Chloroflexota;c__Anaerolineae;o__J102;f__J102;g__SSF26;s__SSF26 sp037443945	52.703	65.844	0	88.889	85.388	0	90.511	100	95.387
Poas Volcano	GCA_037441045.1_GCA_037441045.1_ASM3744104v1	d__Bacteria;p__Myxococcota;c__SpSt-1050;o__SpSt-1050;f__SpSt-1050;g__SpSt-1050;s__SpSt-1050 sp037441045	0	51.818	0	0	0	64.649	60.87	0	0
Poas Volcano	GCA_037441065.1_GCA_037441065.1_ASM3744106v1	d__Bacteria;p__Acidobacteriota;c__Thermoanaerobaculia;o__Thermoanaerobaculales;f__Thermoanaerobaculaceae;g__JACADV01;s__JACADV01 sp037441065	0	50.413	59.664	0	0	56.687	100	0	0
Poas Volcano	GCA_037441085.1_GCA_037441085.1_ASM3744108v1	d__Bacteria;p__Pseudomonadota;c__Gammaproteobacteria;o__Steroidobacterales;f__Steroidobacteraceae;g__Bog-1198;s__Bog-1198 sp037441085	0	60	0	0	0	0	57.906	0	0
Poas Volcano	GCA_037441125.1_GCA_037441125.1_ASM3744112v1	d__Bacteria;p__Pseudomonadota;c__Gammaproteobacteria;o__Burkholderiales;f__Burkholderiaceae;g__JALHMQ01;s__JALHMQ01 sp037441125	0	100	54	0	0	0	100	0	0
Poas Volcano	GCA_037441145.1_GCA_037441145.1_ASM3744114v1	d__Bacteria;p__Vulcanimicrobiota;c__Vulcanimicrobiia;o__Vulcanimicrobiales;f__Vulcanimicrobiaceae;g__JBBISR01;s__JBBISR01 sp037441145	52.326	55.102	0	0	0	0	0	0	0
Poas Volcano	GCA_037441155.1_GCA_037441155.1_ASM3744115v1	d__Bacteria;p__Bipolaricaulota;c__Bipolaricaulia;o__RBG-16-55-9;f__DRXL01;g__JANXCC01;s__JANXCC01 sp037441155	0	61.261	0	72.911	63.023	0	94.737	91.48	93.543
Poas Volcano	GCA_037441185.1_GCA_037441185.1_ASM3744118v1	d__Bacteria;p__Nitrospirota;c__Thermodesulfovibrionia;o__Thermodesulfovibrionales;f__Dissulfurispiraceae;g__JBBISP01;s__JBBISP01 sp037441185	0	60	0	82.776	55.093	53.606	91.176	56.522	98.988
Poas Volcano	GCA_037441205.1_GCA_037441205.1_ASM3744120v1	d__Bacteria;p__Cyanobacteriota;c__Cyanobacteriia;o__Cyanobacteriales;f__Nostocaceae;g__Fischerella;s__Fischerella thermalis	0	0	0	0	0	54.824	62.054	0	56.338
Poas Volcano	GCA_037441225.1_GCA_037441225.1_ASM3744122v1	d__Bacteria;p__Acidobacteriota;c__Thermoanaerobaculia;o__UBA2201;f__UBA2201;g__JBBFMJ01;s__JBBFMJ01 sp037441225	0	0	54.082	0	0	56.566	100	0	0
Poas Volcano	GCA_037441245.1_GCA_037441245.1_ASM3744124v1	d__Bacteria;p__Bacteroidota_A;c__Kapaibacteriia;o__Kapaibacteriales;f__UBA2268;g__CALHGZ01;s__CALHGZ01 sp037441245	63.265	61.538	58.051	0	0	50.806	58.491	0	0
Poas Volcano	GCA_037441285.1_GCA_037441285.1_ASM3744128v1	d__Bacteria;p__WOR-3;c__WOR-3;o__UBA2258;f__UBA2258;g__JABLXZ01;s__JABLXZ01 sp037441285	0	51.724	58.498	0	0	0	96.914	0	0
Poas Volcano	GCA_037441295.1_GCA_037441295.1_ASM3744129v1	d__Bacteria;p__Acidobacteriota;c__Aminicenantia;o__Aminicenantales;f__RBG-16-66-30;g__DATKJS01;s__DATKJS01 sp037441295	0	53.448	62.222	0	0	62.195	67.485	0	0
Poas Volcano	GCA_037439405.1_GCA_037439405.1_ASM3743940v1	d__Archaea;p__Thermoproteota;c__Nitrososphaeria;o__Nitrososphaerales;f__Nitrososphaeraceae;g__Nitrososphaera;s__	0	0	0	0	51.515	0	0	0	50.794
Poas Volcano	GCA_037439685.1_GCA_037439685.1_ASM3743968v1	d__Archaea;p__Thermoproteota;c__Bathyarchaeia;o__TCS64;f__TCS64;g__JAGTRB01;s__JAGTRB01 sp037439685	0	0	90.956	91.81	93.564	99.454	100	0	0
Poas Volcano	GCA_037439825.1_GCA_037439825.1_ASM3743982v1	d__Archaea;p__Thermoproteota;c__Nitrososphaeria;o__Nitrososphaerales;f__Nitrosopumilaceae;g__Nitrosotenuis;s__Nitrosotenuis sp037439825	0	0	0	0	55	0	0	0	0
Poas Volcano	GCA_037439925.1_GCA_037439925.1_ASM3743992v1	d__Archaea;p__Thermoproteota;c__Bathyarchaeia;o__Bathyarchaeales;f__Bathyarchaeaceae;g__JBBIVD01;s__JBBIVD01 sp037439925	0	0	93.728	100	100	100	100	0	50
Poas Volcano	GCA_037439985.1_GCA_037439985.1_ASM3743998v1	d__Archaea;p__Thermoplasmatota;c__Thermoplasmata;o__UBA10834;f__UBA10834;g__COMBO-56-21;s__COMBO-56-21 sp037439985	0	54.545	56.723	72.055	100	0	100	0	99.927
Poas Volcano	GCA_037440725.1_GCA_037440725.1_ASM3744072v1	d__Archaea;p__Thermoproteota;c__Nitrososphaeria;o__Nitrososphaerales;f__Nitrosopumilaceae;g__Nitrosotenuis;s__Nitrosotenuis uzonensis	0	0	0	0	54	0	0	0	0
Poas Volcano	GCA_037440965.1_GCA_037440965.1_ASM3744096v1	d__Archaea;p__Aenigmatarchaeota;c__Aenigmatarchaeia;o__CG10238-14;f__SCSR01;g__JAVZHQ01;s__JAVZHQ01 sp037440965	0	0	0	0	0	0	50	0	0
Poas Volcano	GCA_037441005.1_GCA_037441005.1_ASM3744100v1	d__Archaea;p__Iainarchaeota;c__Iainarchaeia;o__Iainarchaeales;f__Iainarchaeaceae;g__UBA10205;s__UBA10205 sp037441005	0	0	0	0	50.467	0	0	0	0
Poas Volcano	GCA_037441265.1_GCA_037441265.1_ASM3744126v1	d__Archaea;p__Thermoproteota;c__Nitrososphaeria;o__Nitrososphaerales;f__Nitrososphaeraceae;g__Nitrososphaera;s__Nitrososphaera sp037441265	0	0	0	0	50.505	0	0	0	0
Poas Volcano	GCA_037441475.1_GCA_037441475.1_ASM3744147v1	d__Archaea;p__Iainarchaeota;c__Iainarchaeia;o__CSSED10-239;f__CSSED10-239;g__Forterrea;s__Forterrea sp037441475	0	0	0	0	0	0	52.83	0	0
Pantelleria	GCA_037441325.1_GCA_037441325.1_ASM3744132v1	d__Bacteria;p__Acidobacteriota;c__UBA6911;o__UBA6911;f__UBA6911;g__UBA6911;s__UBA6911 sp037441325	0	54.237	59.341	100	100	55.273	100	100	100
Pantelleria	GCA_037441345.1_GCA_037441345.1_ASM3744134v1	d__Bacteria;p__Chloroflexota;c__Dehalococcoidia;o__SM23-28-2;f__RBG-16-64-32;g__DATKKM01;s__DATKKM01 sp037441345	57.143	53.153	0	0	0	0	53.012	0	0
Pantelleria	GCA_037441365.1_GCA_037441365.1_ASM3744136v1	d__Bacteria;p__Nitrospirota;c__Thermodesulfovibrionia;o__Thermodesulfovibrionales;f__UBA9159;g__JBBISG01;s__JBBISG01 sp037441365	0	0	100	82.913	55.13	56.967	100	100	100
Mauna Loa	GCA_037441385.1_GCA_037441385.1_ASM3744138v1	d__Bacteria;p__Myxococcota;c__UBA9042;o__UBA9042;f__UBA9042;g__SXRM01;s__SXRM01 sp037441385	0	61.364	53.165	0	0	0	56.069	0	0
Mauna Loa	GCA_037441405.1_GCA_037441405.1_ASM3744140v1	d__Bacteria;p__Cloacimonadota;c__Cloacimonadia;o__Cloacimonadales;f__Cloacimonadaceae;g__VGPI01;s__VGPI01 sp037441405	52.381	0	0	0	0	56.818	70.27	0	0
Mauna Loa	GCA_037441425.1_GCA_037441425.1_ASM3744142v1	d__Bacteria;p__Verrucomicrobiota;c__Verrucomicrobiia;o__Palsa-1439;f__Palsa-1439;g__JBBISF01;s__JBBISF01 sp037441425	54.286	0	54.118	75.728	0	57.991	64.414	0	0
Mauna Loa	GCA_037441445.1_GCA_037441445.1_ASM3744144v1	d__Bacteria;p__Bacteroidota;c__Bacteroidia;o__Bacteroidales;f__Salinivirgaceae;g__JAAYQU01;s__JAAYQU01 sp037441445	57.143	54.217	56.42	0	0	53.815	60.976	0	0
Svalbard	GCA_037441465.1_GCA_037441465.1_ASM3744146v1	d__Bacteria;p__Desulfobacterota_E;c__Deferrimicrobia;o__Deferrimicrobiales;f__Deferrimicrobiaceae;g__Deferrimicrobium;s__Deferrimicrobium sp037441465	0	50.893	61.57	92.408	50.419	0	92.308	93.558	95.118
Svalbard	GCA_037441485.1_GCA_037441485.1_ASM3744148v1	d__Bacteria;p__Pseudomonadota;c__Gammaproteobacteria;o__Burkholderiales;f__Burkholderiaceae;g__GJ-E10;s__GJ-E10 sp037441485	57.143	100	0	0	0	0	52.747	0	0
Svalbard	GCA_037441525.1_GCA_037441525.1_ASM3744152v1	d__Bacteria;p__Bacteroidota;c__Bacteroidia;o__Bacteroidales;f__UBA7960;g__SKVR01;s__SKVR01 sp037441525	0	60.465	0	0	0	53.414	61.667	0	0
Svalbard	GCA_037441545.1_GCA_037441545.1_ASM3744154v1	d__Bacteria;p__Gemmatimonadota;c__Gemmatimonadetes;o__Gemmatimonadales;f__GWC2-71-9;g__JACPAP01;s__JACPAP01 sp037440225	0	57.273	0	0	0	0	58.73	50	0
Pantelleria	GCA_902809825.1_R50	d__Bacteria;p__Bacillota;c__Sulfobacillia;o__Sulfobacillales;f__R501;g__Hydrogenisulfobacillus;s__Hydrogenisulfobacillus filiaventi	0	0	0	0	0	0	0	0	100
Pantelleria	GCA_902829265.1_FAVT5	d__Bacteria;p__Bacillota;c__Bacilli;o__Kyrpidiales;f__Kyrpidiaceae;g__Kyrpidia;s__Kyrpidia spormannii	0	98.718	0	0	0	0	62.8242	0	0
Pantelleria	GCA_902829275.1_COOX1	d__Bacteria;p__Bacillota;c__Bacilli;o__Kyrpidiales;f__Kyrpidiaceae;g__Kyrpidia;s__Kyrpidia spormannii	0	98.718	0	0	0	0	64.0188	0	0
Mauna Loa	GCA_024330185.1_ASM2433018v1	d__Bacteria;p__Actinomycetota;c__Thermoleophilia;o__Solirubrobacterales;f__Solirubrobacteraceae;g__Siliceabacter;s__Siliceabacter maunaloa	61.728	72.475	0	0	0	0	0	0	0
Mauna Loa	GCA_024330215.1_ASM2433021v1	d__Bacteria;p__Actinomycetota;c__Thermoleophilia;o__Gaiellales;f__Gaiellaceae;g__Gaiellasilicea;s__Gaiellasilicea maunaloa	100	100	0	0	0	0	55.056	0	0
Mauna Loa	GCA_024330265.1_ASM2433026v1	d__Bacteria;p__Acidobacteriota;c__Blastocatellia;o__Pyrinomonadales;f__Pyrinomonadaceae;g__JANDLT01;s__JANDLT01 sp024330265	0	59.091	0	0	0	0	54.167	0	0
Golden Dome Cave	GCA_048569215.1_ASM4856921v1	Unclassified Bacteria	95.551	98.649	0	0	0	51.1709	82.857	52.2118	50
Svalbard	GCA_046589675.1_ASM4658967v1	d__Bacteria;p__Pseudomonadota;c__Gammaproteobacteria;o__Burkholderiales;f__Usitatibacteraceae;g__JANYFH01;s__	68.571	88.889	0	0	0	73.964	0	0	0
Svalbard	GCA_046589685.1_ASM4658968v1	d__Bacteria;p__Acidobacteriota;c__Thermoanaerobaculia;o__Gp7-AA8;f__Gp7-AA8;g__;s__	63.889	60.87	0	0	0	89.781	0	0	0
Svalbard	GCA_046589695.1_ASM4658969v1	d__Bacteria;p__Pseudomonadota;c__Gammaproteobacteria;o__Burkholderiales;f__Methylophilaceae;g__Methylotenera_A;s__	60	80	0	0	0	52.083	0	50	0
Svalbard	GCA_046589715.1_ASM4658971v1	d__Bacteria;p__Acidobacteriota;c__Vicinamibacteria;o__Vicinamibacterales;f__UBA2999;g__CADEFD01;s__	72.577	96.069	0	0	0	0	0	0	0
Svalbard	GCA_046589725.1_ASM4658972v1	d__Bacteria;p__Gemmatimonadota;c__Gemmatimonadetes;o__Gemmatimonadales;f__Gemmatimonadaceae;g__AG11;s__	0	59.223	0	0	0	50	0	0	0
Svalbard	GCA_046589775.1_ASM4658977v1	d__Bacteria;p__Bacteroidota;c__Bacteroidia;o__Cytophagales;f__Cyclobacteriaceae;g__Chryseosolibacter;s__Chryseosolibacter sp039917935	0	59.524	0	0	0	53.333	0	0	0
Svalbard	GCA_046589895.1_ASM4658989v1	d__Bacteria;p__Pseudomonadota;c__Alphaproteobacteria;o__Sphingomonadales;f__Sphingomonadaceae;g__Sphingomicrobium;s__	50.617	0	0	0	0	52	0	0	0
Svalbard	GCA_046589905.1_ASM4658990v1	d__Bacteria;p__Elusimicrobiota;c__Elusimicrobia;o__UBA1565;f__UBA9628;g__GWA2-66-18;s__	52	60	0	0	0	0	0	0	0
Svalbard	GCA_046589935.1_ASM4658993v1	d__Bacteria;p__Chloroflexota;c__Dehalococcoidia;o__Tepidiformales;f__Tepidiformaceae;g__PNKC01;s__PNKC01 sp039917655	0	72.093	51.613	0	0	51.744	0	0	0
Svalbard	GCA_046589945.1_ASM4658994v1	d__Bacteria;p__Gemmatimonadota;c__Gemmatimonadetes;o__Gemmatimonadales;f__Gemmatimonadaceae;g__JACMLX01;s__	69.565	82.022	0	0	0	0	0	0	0
Svalbard	GCA_046589965.1_ASM4658996v1	d__Bacteria;p__Pseudomonadota;c__Alphaproteobacteria;o__Rhodobacterales;f__Rhodobacteraceae;g__JAJNPS01;s__	0	71.429	0	0	0	0	0	69.048	51.136
Svalbard	GCA_046589985.1_ASM4658998v1	d__Bacteria;p__Chloroflexota;c__Limnocylindria;o__P2-11E;f__P2-11E;g__JACDAF01;s__	51.562	57.971	61.798	0	0	92.647	0	0	0
Svalbard	GCA_046589995.1_ASM4658999v1	d__Bacteria;p__Patescibacteriota;c__Saccharimonadia;o__UBA4664;f__JAHWKN01;g__;s__	50	0	0	0	0	0	0	0	0
Svalbard	GCA_046590055.1_ASM4659005v1	d__Bacteria;p__Actinomycetota;c__Actinomycetes;o__Actinomycetales;f__Micrococcaceae;g__Arthrobacter;s__Arthrobacter oryzae_A	57.5	0	0	0	0	0	0	0	50
Svalbard	GCA_046590075.1_ASM4659007v1	d__Bacteria;p__Pseudomonadota;c__Gammaproteobacteria;o__Pseudomonadales;f__Moraxellaceae;g__Agitococcus;s__	0	64.444	0	0	0	55	0	0	69.444
Svalbard	GCA_046590095.1_ASM4659009v1	d__Bacteria;p__Verrucomicrobiota;c__Verrucomicrobiia;o__Opitutales;f__Opitutaceae;g__JACQFT01;s__	0	50	0	0	0	93.069	0	0	0
Svalbard	GCA_046590115.1_ASM4659011v1	d__Bacteria;p__Actinomycetota;c__Actinomycetes;o__Actinomycetales;f__Dermatophilaceae;g__Lapillicoccus;s__Lapillicoccus sp039889245	95.291	92.099	0	0	0	52.525	0	0	52.055
Svalbard	GCA_046590125.1_ASM4659012v1	d__Bacteria;p__Myxococcota;c__Polyangia;o__Haliangiales;f__Haliangiaceae;g__JABFXX01;s__	0	50.714	0	0	0	50.833	0	0	0
Svalbard	GCA_046590135.1_ASM4659013v1	d__Bacteria;p__Chloroflexota;c__Anaerolineae;o__Aggregatilineales;f__Phototrophicaceae;g__Flexicrinis;s__	54.286	54.098	0	0	0	84.559	0	0	50.82
Svalbard	GCA_046590165.1_ASM4659016v1	d__Bacteria;p__Pseudomonadota;c__Gammaproteobacteria;o__Burkholderiales;f__Methylophilaceae;g__Methylotenera;s__	55.556	0	0	0	0	52.083	0	0	0
Svalbard	GCA_046590195.1_ASM4659019v1	d__Bacteria;p__Bacteroidota_A;c__Kapaibacteriia;o__Palsa-1295;f__Palsa-1295;g__;s__	0	54.472	0	0	0	0	0	0	0
Svalbard	GCA_046590225.1_ASM4659022v1	d__Bacteria;p__Actinomycetota;c__Thermoleophilia;o__Gaiellales;f__Gaiellaceae;g__Gaiella;s__	0	62.4	0	0	0	50	0	0	51.389
Svalbard	GCA_046590275.1_ASM4659027v1	d__Bacteria;p__Pseudomonadota;c__Alphaproteobacteria;o__Sphingomonadales;f__Sphingomonadaceae;g__Novosphingobium;s__	72.222	55.952	0	0	0	93.248	0	0	0
Antarctica	SRR30404090	d__Bacteria;p__Chloroflexota;c__Dormibacteria;o__Dormibacterales;f__Dormibacteraceae;g__;s__	88.776	71.007	0	0	0	0	0	0	0
Antarctica	SRR30463440	d__Archaea;p__Thermoproteota;c__Nitrososphaeria;o__PSMU01;f__PSMU01;g__Australarchaeum;s__Australarchaeum erebusense	51.256	100	0	0	0	0	0	0	54.412
